# Supplementary material for: Bilateral Salpingo-Oophorectomy Is Superior to Salpingectomy Alone in Preventing Non-Tubal Tumor Development in a Mouse Model of High-Grade Serous Carcinoma
Source: Cancers (Basel). 2025 Aug 24;17(17):2759. doi: 10.3390/cancers17172759 (PMC12427576; doi:10.3390/cancers17172759)
Supplement: Supplementary file 1 [file cancers-17-02759-s001.zip]

Archive with 5 entries (5 files):
- S-Figure-1.tif
- S-Figure-2.tif
- S-Figure-3.tif
- S-Figure-4.tif
- Supplemental Table-1.pdf
